# Supplementary material for: Pubertal timing and bone phenotype in early old age: findings from a British birth cohort study
Source: Int J Epidemiol. 2016 Jul 10;45(4):1113–24. doi: 10.1093/ije/dyw131 (PMC5075580; doi:10.1093/ije/dyw131)
Supplement: Supplementary Data [file dyw131_supplementary_data.zip]

Archive with 1 entries (1 files):
- ije-2015-10-1387-File004.docx
